# Supplementary material for: Growth Inhibitory Effects of Ester Derivatives of Menahydroquinone-4, the Reduced Form of Vitamin K2(20), on All-Trans Retinoic Acid-Resistant HL60 Cell Line
Source: Pharmaceutics. 2021 May 20;13(5):758. doi: 10.3390/pharmaceutics13050758 (PMC8161027; doi:10.3390/pharmaceutics13050758)
Supplement: Supplementary file 1 [file pharmaceutics-13-00758-s001.zip]

Archive with 1 entries (1 files):
- pharmaceutics-1093390-supplementary.pdf
